# Supplementary material for: Mechanism of co-transcriptional cap snatching by influenza polymerase
Source: Nature. 2026 Mar 4;652(8112):1281–8. doi: 10.1038/s41586-026-10189-0 (PMC13128444; doi:10.1038/s41586-026-10189-0)
Supplement: Supplementary file 3 — Endonuclease activity quantifications. [file 41586_2026_10189_MOESM3_ESM.xlsx]

## Sheet: DSIF_RAW
date	20250325
	all	substrate	all product	specific pro
RNA only	15141057	12686125	2452054	1502841
FluPol	13111551	9195761	3913619	1091627
Pol II	13602158	9770882	3827983	2484012
hKT	15494685	7796347	7697167	4863054
DSIF_WT	20184241	7473761	12708894	9341024
DSIF_delta_linker	20636413	7886933	12746894	8854731
DSIF_doubleFtoA	19824584	8547468	11275116	6377711
DSIF_delta_KOWx4	18882999	8487468	10393238	6165246
DSIF_K627AK628A	18284049	7219882	11062581	8711953
DSIF_W535A	18844170	8787882	10053702	5053518
no FluPol	12830924	11764589	1059749	187536
date	20250324
	all	substrate	all product	specific pro
RNA only	11992045	11088004	901870	135485
FluPol	13571359	11603761	1965012	750456
Pol II	13039823	10693640	2342598	1428749
hKT	13611915	9461054	4147983	2707012
DSIF_WT	15472836	8938054	6532610	4750690
DSIF_delta_linker	13993593	7871640	6118782	4388569
DSIF_doubleFtoA	15125815	9518054	5605468	2899426
DSIF_delta_KOWx4	15634451	10685468	4946397	2604355
DSIF_K627AK628A	14267057	8343347	5921418	4408447
DSIF_W535A	14478522	9306933	5169004	2573841
no FluPol	13257338	12247175	1006577	217071
date	20250302
	all	substrate	all product	specific pro
RNA only	14135551	12403246	1730134	780456
FluPol	13090016	9428468	3659669	2053456
Pol II	14534128	9598882	4932368	3768518
hKT	18173513	10238882	7932459	4802054
DSIF_WT	21541120	9886468	11650359	6871246
DSIF_delta_linker	16927513	8057054	8868581	5465882
DSIF_doubleFtoA	16971099	8604054	8365167	4162811
DSIF_delta_KOWx4	15360492	8687761	6669731	3678740
DSIF_K627AK628A	18018927	9237175	8779459	6382418
DSIF_W535A	17882522	13319125	4561518	2262355
no FluPol	14612116	13458368	1150163	478778
date	20250121
	all	substrate	all product	specific pro
RNA only	12756803	12060368	693849	120192
FluPol	11323593	8163539	3157589	1406891
Pol II	12614622	9656125	2955912	2212305
hKT	21106362	12780953	8266702	5601125
DSIF_WT	16183777	5886347	10210137	8072974
DSIF_delta_linker	16691212	6279004	10360208	7819095
DSIF_doubleFtoA	18689827	9199711	9487530	6365125
DSIF_delta_KOWx4	16233927	9239125	6992924	4412104
DSIF_K627AK628A	11021693	7498468	3520640	2590962
DSIF_W535A	17122886	11914418	5206589	2589598
no FluPol	13599288	12682489	914213	198485
date	20250226
	all	substrate	all product	specific pro
RNA only	9074953	8693933	378435	39536
FluPol	11454430	8205933	3246326	1089284
Pol II	12572652	10438468	2131598	1227749
hKT	14007936	8949690	5056953	2775497
DSIF_WT	17224978	7268447	9954238	5794246
DSIF_delta_linker	16080442	8501518	7577338	4253347
DSIF_doubleFtoA	14376007	7511104	6862317	3379912
DSIF_delta_KOWx4	14957128	8303276	6650560	3456276
DSIF_K627AK628A	16165614	8116983	8046338	5538175
DSIF_W535A	16182028	9397468	6783267	3095569
no FluPol	12019681	11470882	545213	48950
date	20250312
	all	substrate	all product	specific pro
RNA only	11068196	10461468	605263	62364
FluPol	12470894	10270711	2197719	511142
Pol II	12911016	11223489	1685355	918213
hKT	15678007	11489296	4186832	2039598
DSIF_WT	19415534	10580711	8832530	4582225
DSIF_delta_linker	19173241	10559125	8612530	4423811
DSIF_doubleFtoA	15740735	9055004	6684146	2897548
DSIF_delta_KOWx4	16591442	9821175	6757388	2859669
DSIF_K627AK628A	20446827	9736882	10707773	7011004
DSIF_W535A	17920756	10156953	7762217	3130083
no FluPol	13822924	13171953	648092	113192

## Sheet: DSIF_cleavage_ratio
date	20250312	20250226	20250121	20250302	20250324	20250325
RNA only	0.0546849	0.041701	0.0543905	0.122396	0.0752057	0.161947
FluPol	0.176228	0.283412	0.27885	0.279577	0.144791	0.298486
Pol II	0.130536	0.169542	0.234324	0.339365	0.17965	0.281425
hKT	0.267051	0.361006	0.391669	0.436485	0.304732	0.496762
DSIF_WT	0.454921	0.577896	0.630887	0.540843	0.422199	0.629644
DSIF_delta_linker	0.449195	0.471215	0.620698	0.523915	0.437256	0.617689
DSIF_doubleFtoA	0.42464	0.477345	0.507631	0.492907	0.370589	0.568744
DSIF_delta_KOWx4	0.407282	0.444642	0.43076	0.434213	0.316378	0.550402
DSIF_K627AK628A	0.523689	0.497744	0.319428	0.487235	0.415041	0.60504
DSIF_W535A	0.433141	0.419185	0.304072	0.255082	0.357012	0.533518
no FluPol	0.0468853	0.04536	0.0672251	0.078713	0.075926	0.0825934

## Sheet: PA_RAW
date	20250314
	all	substrate	all product	specific pro
PA E141A	12746734	5649811	7096923	5021225
PA E141K	11957835	5549811	6408024	3598326
PA Y131A	12509693	9432104	3077589	1616891
PA K104A	12892685	6131276	6761409	4582296
PA K104A, E141A	12771008	7491397	5279611	2781205
WT	11907321	5342154	6565167	4512761
date	20250319_AHR
	all	substrate	all product	specific pro
PA E141A	15753563	9584125	6168146	2739083
PA E141K	13215986	9785418	3428397	1189749
PA Y131A	13533137	11415953	2114891	931335
PA K104A	12402037	8721468	3678690	1069042
PA K104A, E141A	15656744	11428125	4227033	1151385
WT	16525271	10985660	5537731	2128012
date	20250319_UN
	all	substrate	all product	specific pro
PA E141A	17415371	10566054	6848146	3910861
PA E141K	16857643	10551933	6303832	3211134
PA Y131A	15205258	12323468	2879912	1417991
PA K104A	16259986	11792347	4465761	2381012
PA K104A, E141A	17022572	12477882	4542518	2026527
WT	17036886	11520175	5515125	2776134
date	20250331
	all	substrate	all product	specific pro
PA E141A	19791999	8945175	10844238	8049660
PA E141K	22047120	10956589	11089359	7092953
PA Y131A	19701241	11219589	8480359	5895782
PA K104A	21261726	11010589	10249844	7375439
PA K104A, E141A	20133463	12105418	8026752	4718933
WT	22714555	11142832	11569723	7968903
date	20250402
	all	substrate	all product	specific pro
PA E141A	23777484	12396711	11379480	6364832
PA E141K	23099120	13176489	9921459	5179811
PA Y131A	20296271	14293539	6001267	3243569
PA K104A	21484898	12458660	9023480	5845903
PA K104A, E141A	22647898	12122711	10522894	6735368
WT	24368848	11477832	12889430	9004731

## Sheet: PA_cleavage_ratio
date	20250314	20250319 UN	20250319 AHR	20250331	20250402
PA E141A	0.556764	0.393224	0.39154	0.54791	0.478582
PA E141K	0.535885	0.373945	0.259413	0.502984	0.429517
PA Y131A	0.246016	0.189402	0.156275	0.430448	0.295683
PA K104A	0.524438	0.274647	0.29662	0.48208	0.419992
PA K104A, E141A	0.413406	0.266853	0.269982	0.398677	0.46463
WT	0.551356	0.323717	0.335107	0.509353	0.528931

## Sheet: PB2_RAW
date	20250317
	all	substrate	all product	specific product
WT	28559011	10834489	17722936	9163439
PB2 E452A	26381768	9172246	17208057	10035681
PB2 E452K	26572061	10094075	16476401	8726439
PB2 E452R	25708747	12280075	13426794	6125539
PB2 K482A	25552919	8977368	16573258	8930368
PB2 K482E	26925747	12813610	14110551	6344004
PB2 D466A	29217940	12546196	16670158	8421610
PB2 E452A,D466A	27250768	11341853	15907329	8408782
date	20250319
	all	substrate	all product	specific product
WT	22989848	13590681	9396874	4768518
PB2 E452A	20721463	10196711	10522874	6749882
PB2 E452K	20851392	11031832	9817681	5608983
PB2 E452R	23058655	11298004	11758773	7192832
PB2 K482A	20556927	9364882	11189874	7396296
PB2 K482E	21425563	11099125	10324974	6011690
PB2 D466A	20569049	11010246	9556924	5421518
PB2 E452A,D466A	17321149	9643125	7675439	3978326
date	20250411
	all	substrate	all product	specific product
WT	52419052	14909539	37507220	24093551
PB2 E452A	47748103	14688075	33058735	20683187
PB2 E452K	53096295	15731368	37362635	22650673
PB2 E452R	48447274	15125539	33320149	19747187
PB2 K482A	49453860	14352196	35099371	22316530
PB2 K482E	51278224	14719246	36556685	21725137
PB2 D466A	49346638	13982196	35363271	23378602
PB2 E452A,D466A	50995739	14692125	36302321	23142773
date	20250410
	all	substrate	all product	specific product
WT	37729446	9331317	28395836	22794894
PB2 E452A	35302324	9694075	25606664	19007309
PB2 E452K	33137960	7961004	25175078	19694723
PB2 E452R	32619182	13618489	18998401	10367338
PB2 K482A	33906688	9126782	24777614	18947258
PB2 K482E	32286789	10096782	22186714	13383530
PB2 D466A	32222425	9386832	22833300	15117995
PB2 E452A,D466A	33771990	10443468	23326936	14599338

## Sheet: PB2_cleavage_ratio
	20250317	20250319 me all	20250411	20250410
WT	0.620572	0.40874	0.715526	0.752617
PB2 E452A	0.652271	0.507825	0.692357	0.725353
PB2 E452K	0.620065	0.470841	0.703677	0.759705
PB2 E452R	0.522266	0.509951	0.687761	0.58243
PB2 K482A	0.648586	0.544336	0.70974	0.730759
PB2 K482E	0.524054	0.4819	0.712909	0.687176
PB2 D466A	0.570545	0.464626	0.71663	0.708615
PB2 E452A,D466A	0.583739	0.443125	0.71187	0.690718
