# Supplementary material for: Mechanism of co-transcriptional cap snatching by influenza polymerase
Source: Nature. 2026 Mar 4;652(8112):1281–8. doi: 10.1038/s41586-026-10189-0 (PMC13128444; doi:10.1038/s41586-026-10189-0)
Supplement: Supplementary file 4 — Surface residues, their conservation score. Conserved residues are printed in bold. For conserved residues, noted mutants are checked for the expression level. [file 41586_2026_10189_MOESM4_ESM.xlsx]

## Sheet: Sheet1
Protein	Residue	MUSCLE score	Mutants	Expression level
				+ : same as WT
				(+) : moderately reduced
PA	E101	86	E101A	+
	K104	62	K104A	+
			K104E	+
			K104E	+
			K104A-E141A	+
	H128	61	H128A	+
	I129	39
	Y131	82	Y131A	+
	L132	37
	N136	55	N136A	+
	K139	20
	S140	69	S140A	(+)
	E141	67	E141A	(+)
			E141K	(+)
			E141R	(+)
			K104A-E141A	(+)
	K142	47
	K158	57	K158A	+
	D189	50
	S190	46
	R192	38
	Q193	39
PB2	Y360	44
	R369	51	R369A	+
	R375	65	R375A	+
			R375A-R380A	+
	R380	58	R380A	+
			R375A-R380A	+
	K382	44
	K389	49
	D390	38
	I451	49
	E452	59	E452A	+
			E452R	+
			E452A-D466A	+
	P453	46
	D455	47
	N456	40
	M458	43
	I461	33
	D466	65	D466A	+
			D466R	+
			E452A-D466A	+
	T468	57		(+)
	P469	42
	S470	69	S470A	+
	T471	27
	E472	44
	M473	41
	K482	64	K482A	+
			K482E	+
