# Supplementary material for: Mechanism of co-transcriptional cap snatching by influenza polymerase
Source: Nature. 2026 Mar 4;652(8112):1281–8. doi: 10.1038/s41586-026-10189-0 (PMC13128444; doi:10.1038/s41586-026-10189-0)
Supplement: Supplementary file 5 — Luciferase assay. Amounts of transfected DNA and luciferase raw reading for Renilla and firefly luciferase. [file 41586_2026_10189_MOESM5_ESM.xlsx]

## Sheet: Plasmid_Calculations
FluA-
	∆PA	WT	WT	K635A	E101A	K104A	K104E	K104D	H128A	Y131A	N136A	S140A	E141A	E141K	E141R	K158A	K104A-E141A	R369A	R375A	R380A	R375A-R380A	E452A	E452R	D466A	D466E	E452A-D466A	T468A	S470A	K482A	K482E
ng/well	1	2	3	4	5	6	7	8	9	10	11	12	13	14	15	16	17	18	19	20	21	22	23	24	25	26	27	28	29	30
pCI-empty	25
pcDNA3.1-PA[WSN]-WT		25	25															25	25	25	25	25	25	25	25	25	25	25	25	25
pcDNA3.1-PA[WSN] K635A				60
pcDNA3.1-PA[WSN]-E101A					25
pcDNA3.1-PA[WSN]-K104A						25
pcDNA3.1-PA[WSN]-K104E							25
pcDNA3.1-PA[WSN]-K104D								25
pcDNA3.1-PA[WSN]-H128A									25
pcDNA3.1-PA[WSN]-Y131A										60
pcDNA3.1-PA[WSN]-N136A											25
pcDNA3.1-PA[WSN]-S140A												25
pcDNA3.1-PA[WSN]-E141A													25
pcDNA3.1-PA[WSN]-E141K														25
pcDNA3.1-PA[WSN]-E141R															25
pcDNA3.1-PA[WSN]-K158A																25
pcDNA3.1-PA[WSN]-K104A-E141A																	25
pcDNA3.1-PB2[WSN]-WT	25	25	25	25	25	25	25	25	25	25	25	25	25	25	25	25	25
pcDNA3.1-PB2[WSN]-R369A																		25
pcDNA3.1-PB2[WSN]-R375A																			25
pcDNA3.1-PB2[WSN]-R380A																				25
pcDNA3.1-PB2[WSN]-R375A-R380A																					25
pcDNA3.1-PB2[WSN]-E452A																						25
pcDNA3.1-PB2[WSN]-E452R																							25
pcDNA3.1-PB2[WSN]-D466A																								25
pcDNA3.1-PB2[WSN]-D466R																									25
pcDNA3.1-PB2[WSN]-E452A-D466A																										25
pcDNA3.1-PB2[WSN]-T468A																											25
pcDNA3.1-PB2[WSN]-S470A																												25
pcDNA3.1-PB2[WSN]-K482A																													25
pcDNA3.1-PB2[WSN]-K482E																														25
pcDNA3.1-PB1[WSN] WT	25	25	25	25	25	25	25	25	25	25	25	25	25	25	25	25	25	25	25	25	25	25	25	25	25	25	25	25	25	25
pcDNA3.1-NP [WSN] WT	50	50	50	50	50	50	50	50	50	50	50	50	50	50	50	50	50	50	50	50	50	50	50	50	50	50	50	50	50	50
human FluA-FF (RF) #2471	10	10	10	10	10	10	10	10	10	10	10	10	10	10	10	10	10	10	10	10	10	10	10	10	10	10	10	10	10	10
TK-RE	5	5	5	5	5	5	5	5	5	5	5	5	5	5	5	5	5	5	5	5	5	5	5	5	5	5	5	5	5	5
pCI empty	35	35	35	0	35	35	35	35	35	0	35	35	35	35	35	35	35	35	35	35	35	35	35	35	35	35	35	35	35	35
somme	175	175	175	175	175	175	175	175	175	175	175	175	175	175	175	175	175	175	175	175	175	175	175	175	175	175	175	175	175	175

## Sheet: condition_to_well
		1	2	3	4	5	6	7	8	9	10	11	12
	A
3x10^4 HEK293T/well	B		1	2	3	4	5	6	7	8	9	10
in 96w white bottom plate	C		1	2	3	4	5	6	7	8	9	10
one day before transfection	D		11	12	13	14	15	16	17	18	19	20
	E		11	12	13	14	15	16	17	18	19	20
	F		21	22	23	24	25	26	27	28	29	30
	G		21	22	23	24	25	26	27	28	29	30
	H

## Sheet: n1
FF data														RE data
31	56	87	0	0	0	0	0	0	0	0	0			199	242	217	0	0	0	0	0	0	0	0	0
0	751	363998	396901	1205	152585	34954	9771	25685	358661	4410	0			0	801528	1021113	962856	955007	1037176	1041638	874312	929104	901808	961664	0
0	1031	619534	560962	1994	487818	71018	33131	52684	855845	4317	0			0	1060564	1325774	1112235	1233188	1296855	1482231	1321950	1305902	1369638	1006391	0
0	549083	340091	102627	274945	45815	406557	10535	689377	265027	489503	0			0	1466426	1597950	1631777	1452136	1427131	1365555	1548233	1511112	1682484	1571573	0
0	403291	372360	102551	201573	31892	472205	10100	521033	246472	381673	0			0	1431676	1649860	1630710	1606785	1543349	1530708	1552198	1577516	1446745	1604084	0
0	123357	13879	1844	6702	1602	1372	353554	121857	23328	3962	0			0	761009	1266702	1300507	1378088	1312308	1262345	1509964	1344656	1420597	1122204	0
0	120306	12828	1472	16098	1447	1143	244230	101696	17005	7106	0			0	1265197	1405799	1305988	1376332	1394765	1312381	1619912	1563797	1624362	1650439	0
0	0	0	0	0	0	0	0	0	0	0	0			0	0	0	0	0	0	0	0	0	0	0	0
	∆PA	WT	WT	K635A	E101A	K104A	K104E	K104D	H128A	Y131A	N136A	S140A	E141A	E141K	E141R	K158A	K104A-E141A	R369A	R375A	R380A	R375A-R380A	E452A	E452R	D466A	D466E	E452A-D466A	T468A	S470A	K482A	K482E
	1	2	3	4	5	6	7	8	9	10	11	12	13	14	15	16	17	18	19	20	21	22	23	24	25	26	27	28	29	30
FF	751	363998	396901	1205	152585	34954	9771	25685	358661	4410	549083	340091	102627	274945	45815	406557	10535	689377	265027	489503	123357	13879	1844	6702	1602	1372	353554	121857	23328	3962
	1031	619534	560962	1994	487818	71018	33131	52684	855845	4317	403291	372360	102551	201573	31892	472205	10100	521033	246472	381673	120306	12828	1472	16098	1447	1143	244230	101696	17005	7106
RE	801528	1021113	962856	955007	1037176	1041638	874312	929104	901808	961664	1466426	1597950	1631777	1452136	1427131	1365555	1548233	1511112	1682484	1571573	761009	1266702	1300507	1378088	1312308	1262345	1509964	1344656	1420597	1122204
	1060564	1325774	1112235	1233188	1296855	1482231	1321950	1305902	1369638	1006391	1431676	1649860	1630710	1606785	1543349	1530708	1552198	1577516	1446745	1604084	1265197	1405799	1305988	1376332	1394765	1312381	1619912	1563797	1624362	1650439
FF/RE	0.00093696	0.356472	0.412212	0.00126177	0.147116	0.0335568	0.0111756	0.0276449	0.397713	0.0045858	0.374436	0.21283	0.0628928	0.189338	0.0321029	0.297723	0.00680453	0.456205	0.157521	0.311473	0.162097	0.0109568	0.00141791	0.00486326	0.00122075	0.00108687	0.234147	0.0906232	0.0164213	0.00353055
	0.000972124	0.4673	0.504356	0.00161695	0.376155	0.0479129	0.0250622	0.040343	0.624869	0.00428959	0.281692	0.225692	0.0628873	0.125451	0.0206642	0.308488	0.0065069	0.330287	0.170363	0.237938	0.0950887	0.00912506	0.00112712	0.0116963	0.00103745	0.000870936	0.150767	0.0650315	0.0104687	0.00430552
Mean	0.000954542	0.411886	0.458284	0.00143936	0.261635	0.0407348	0.0181189	0.033994	0.511291	0.00443769	0.328064	0.219261	0.0628901	0.157395	0.0263835	0.303105	0.00665572	0.393246	0.163942	0.274706	0.128593	0.0100409	0.00127251	0.00827978	0.0011291	0.000978901	0.192457	0.0778273	0.013445	0.00391804
Mean WT	0.435085
%WT	0.219392	94.6679	105.332	0.330823	60.1343	9.3625	4.16446	7.81318	117.515	1.01996	75.4023	50.3949	14.4547	36.1756	6.06399	69.6658	1.52975	90.3838	37.6805	63.1384	29.5558	2.30781	0.292474	1.90303	0.259513	0.224991	44.2344	17.8878	3.0902	0.900522

## Sheet: n2
FF data														RE data
31	68	106	0	0	0	0	0	0	0	0	0				118	174	124	0	0	0	0	0	0	0	0	0
0	981	737131	542187	2435	373832	86182	33790	48673	731067	7764	0				0	1015519	1188278	1054840	1305053	1173069	985487	1223053	1052831	980999	954895	0
0	1112	734354	740341	2708	483995	95701	37082	83324	1090239	10597	0				0	1125192	1237245	1148204	1124127	1139162	1251655	958269	1231970	851162	1030695	0
0	431163	327517	92991	259360	41326	772984	23713	849195	359618	852230	0				0	1156985	1209223	1107531	1416714	1272168	1188788	1454209	1166858	1208659	1518839	0
0	644397	341667	156369	313448	67888	572618	20126	674891	304803	794793	0				0	1179016	1225951	1342222	1136834	1348271	1020798	1330634	987259	994092	1289762	0
0	122632	16589	1919	17788	1490	1223	391599	84597	25797	6926	0				0	1090854	1189850	1333230	1274749	1566973	1403248	1687677	1341692	1400248	1534487	0
0	160962	12766	1969	18447	1540	1192	314788	92049	22414	5484	0				0	834080	923833	1079380	1066074	1105226	1037984	1250683	1069653	1142948	1221571	0
0	0	0	0	0	0	0	0	0	0	0	0				0	0	0	0	0	0	0	0	0	0	0	0
	∆PA	WT	WT	K635A	E101A	K104A	K104E	K104D	H128A	Y131A	N136A	S140A	E141A	E141K	E141R	K158A	K104A-E141A	R369A	R375A	R380A	R375A-R380A	E452A	E452R	D466A	D466E	E452A-D466A	T468A	S470A	K482A	K482E
	1	2	3	4	5	6	7	8	9	10	11	12	13	14	15	16	17	18	19	20	21	22	23	24	25	26	27	28	29	30
FF	981	737131	542187	2435	373832	86182	33790	48673	731067	7764	431163	327517	92991	259360	41326	772984	23713	849195	359618	852230	122632	16589	1919	17788	1490	1223	391599	84597	25797	6926
	1112	734354	740341	2708	483995	95701	37082	83324	1090239	10597	644397	341667	156369	313448	67888	572618	20126	674891	304803	794793	160962	12766	1969	18447	1540	1192	314788	92049	22414	5484
RE	1015519	1188278	1054840	1305053	1173069	985487	1223053	1052831	980999	954895	1156985	1209223	1107531	1416714	1272168	1188788	1454209	1166858	1208659	1518839	1090854	1189850	1333230	1274749	1566973	1403248	1687677	1341692	1400248	1534487
	1125192	1237245	1148204	1124127	1139162	1251655	958269	1231970	851162	1030695	1179016	1225951	1342222	1136834	1348271	1020798	1330634	987259	994092	1289762	834080	923833	1079380	1066074	1105226	1037984	1250683	1069653	1142948	1221571
FF/RE	0.000966009	0.620335	0.513999	0.00186582	0.318679	0.0874512	0.0276276	0.0462306	0.745227	0.00813074	0.372661	0.270849	0.0839624	0.183072	0.0324847	0.650229	0.0163065	0.727762	0.297535	0.561106	0.112418	0.0139421	0.00143936	0.0139541	0.000950878	0.000871549	0.232034	0.0630525	0.0184232	0.00451356
	0.000988276	0.59354	0.644782	0.00240898	0.424869	0.0764596	0.0386969	0.0676348	1.28088	0.0102814	0.546555	0.278695	0.1165	0.27572	0.0503519	0.560951	0.0151251	0.683601	0.306614	0.616232	0.192981	0.0138185	0.0018242	0.0173037	0.00139338	0.00114838	0.251693	0.086055	0.0196107	0.0044893
Mean	0.000977142	0.606938	0.579391	0.0021374	0.371774	0.0819554	0.0331622	0.0569327	1.01306	0.00920607	0.459608	0.274772	0.100231	0.229396	0.0414183	0.60559	0.0157158	0.705681	0.302075	0.588669	0.1527	0.0138803	0.00163178	0.0156289	0.00117213	0.00100996	0.241864	0.0745537	0.0190169	0.00450143
Mean WT	0.593164
%WT	0.164734	102.322	97.678	0.360339	62.6764	13.8166	5.59073	9.59813	170.788	1.55203	77.4841	46.3232	16.8977	38.6733	6.9826	102.095	2.64948	118.969	50.926	99.2422	25.7433	2.34004	0.275097	2.63484	0.197606	0.170267	40.7752	12.5688	3.20601	0.758885

## Sheet: n3
FF data														RE data
50	118	217	0	0	0	0	0	0	0	0	0				112	180	205	0	0	0	0	0	0	0	0	0
0	1217	1195432	998911	6267	755722	198452	88647	198553	1488402	17546	0				0	1144358	1407707	1306082	1150827	1304359	1368356	1434562	1241670	1087025	1121998	0
0	1441	983959	1002562	3695	513195	169374	56546	126916	1090674	12244	0				0	1090661	1027925	1101673	1194430	1297456	1256717	1343646	1032194	880671	700354	0
0	1030524	595213	298991	568796	140895	1104401	52223	1426029	750812	1353198	0				0	1159919	1297823	1184011	1017576	1382206	1179368	1377385	1208008	1023512	1131912	0
0	896825	657395	262076	561360	122851	1061968	39192	1296141	714305	1233054	0				0	930688	1264258	1110465	947553	1499803	1334018	1269623	1012003	1121589	1072501	0
0	272283	26344	3130	26680	2130	1751	656629	282730	64123	9784	0				0	1005531	1120424	1053298	1092457	1273028	1164400	1344917	1105266	1158509	1029451	0
0	228018	26518	2323	30561	1863	1596	529035	202918	45578	12070	0				0	1257268	1283897	1229789	1350299	1277582	1429095	1665340	1381623	1249851	1356186	0
0	0	0	0	0	0	0	0	0	0	0	0				0	0	0	0	0	0	0	0	0	0	0	0
	∆PA	WT	WT	K635A	E101A	K104A	K104E	K104D	H128A	Y131A	N136A	S140A	E141A	E141K	E141R	K158A	K104A-E141A	R369A	R375A	R380A	R375A-R380A	E452A	E452R	D466A	D466E	E452A-D466A	T468A	S470A	K482A	K482E
	1	2	3	4	5	6	7	8	9	10	11	12	13	14	15	16	17	18	19	20	21	22	23	24	25	26	27	28	29	30
FF	1217	1195432	998911	6267	755722	198452	88647	198553	1488402	17546	1030524	595213	298991	568796	140895	1104401	52223	1426029	750812	1353198	272283	26344	3130	26680	2130	1751	656629	282730	64123	9784
	1441	983959	1002562	3695	513195	169374	56546	126916	1090674	12244	896825	657395	262076	561360	122851	1061968	39192	1296141	714305	1233054	228018	26518	2323	30561	1863	1596	529035	202918	45578	12070
RE	1144358	1407707	1306082	1150827	1304359	1368356	1434562	1241670	1087025	1121998	1159919	1297823	1184011	1017576	1382206	1179368	1377385	1208008	1023512	1131912	1005531	1120424	1053298	1092457	1273028	1164400	1344917	1105266	1158509	1029451
	1090661	1027925	1101673	1194430	1297456	1256717	1343646	1032194	880671	700354	930688	1264258	1110465	947553	1499803	1334018	1269623	1012003	1121589	1072501	1257268	1283897	1229789	1350299	1277582	1429095	1665340	1381623	1249851	1356186
FF/RE	0.00106348	0.849205	0.764815	0.00544565	0.579382	0.14503	0.0617938	0.159908	1.36924	0.0156382	0.888445	0.458624	0.252524	0.558972	0.101935	0.936435	0.0379146	1.18048	0.733564	1.1955	0.270785	0.0235125	0.00297162	0.024422	0.00167318	0.00150378	0.48823	0.255803	0.0553496	0.00950409
	0.00132122	0.957228	0.910036	0.00309353	0.395539	0.134775	0.042084	0.122958	1.23846	0.0174826	0.963615	0.519985	0.236006	0.592431	0.0819114	0.796067	0.030869	1.28077	0.636869	1.1497	0.18136	0.0206543	0.00188894	0.0226328	0.00145822	0.00111679	0.317674	0.146869	0.0364667	0.00889996
Mean	0.00119235	0.903217	0.837425	0.00426959	0.487461	0.139902	0.0519389	0.141433	1.30385	0.0165604	0.92603	0.489305	0.244265	0.575701	0.0919232	0.866251	0.0343918	1.23062	0.685217	1.1726	0.226073	0.0220834	0.00243028	0.0235274	0.0015657	0.00131028	0.402952	0.201336	0.0459082	0.00920203
Mean WT	0.870321
%WT	0.137001	100	0.490576	56.0093	16.0748	5.96778	16.2506	149.813	1.90279	106.401	56.2211	28.066	66.1482	10.562	99.5323	3.95162	141.399	78.7315	134.732	25.9758	2.53739	0.27924	2.7033	0.179899	0.150552	46.2992	23.1335	5.27485	1.05731

## Sheet: FluPol_activity
	∆PA	WT	K635A	E101A	K104A	K104E	K104D	H128A	Y131A	N136A	S140A	E141A	E141K	E141R	K158A	K104A-E141A	R369A	R375A	R380A	R375A-R380A	E452A	E452R	D466A	D466E	E452A-D466A	T468A	S470A	K482A	K482E
FluPol Activity % WT
n1	0.219392	100	0.330823	60.1343	9.3625	4.16446	7.81318	117.515	1.01996	75.4023	50.3949	14.4547	36.1756	6.06399	69.6658	1.52975	90.3838	37.6805	63.1384	29.5558	2.30781	0.292474	1.90303	0.259513	0.224991	44.2344	17.8878	3.0902	0.900522
n2	0.164734	100	0.360339	62.6764	13.8166	5.59073	9.59813	170.788	1.55203	77.4841	46.3232	16.8977	38.6733	6.9826	102.095	2.64948	118.969	50.926	99.2422	25.7433	2.34004	0.275097	2.63484	0.197606	0.170267	40.7752	12.5688	3.20601	0.758885
n3	0.137001	100	0.490576	56.0093	16.0748	5.96778	16.2506	149.813	1.90279	106.401	56.2211	28.066	66.1482	10.562	99.5323	3.95162	141.399	78.7315	134.732	25.9758	2.53739	0.27924	2.7033	0.179899	0.150552	46.2992	23.1335	5.27485	1.05731
