# Supplementary material for: Mechanism of co-transcriptional cap snatching by influenza polymerase
Source: Nature. 2026 Mar 4;652(8112):1281–8. doi: 10.1038/s41586-026-10189-0 (PMC13128444; doi:10.1038/s41586-026-10189-0)
Supplement: Supplementary file 6 — RT–qPCR results. Amounts of transfected DNA (sorted by replicate): nucleic acid concentration before and after DNAse treatment; volumes of RNA used for reverse transcription; CT values for each sample for each measured RNA species; CT values normalized to GAPDH expression; calculated RNA amounts relative to WT FluPol, and calculated mRNA/vRNA ratio. Also includes a table containing only RNA amounts and RNA ratios used for plotting. [file 41586_2026_10189_MOESM6_ESM.xlsx]

## Sheet: plamsid_amounts
ssRTqPCR-MD	FluA WSN	FluA WSN	FluA WSN	FluA WSN	FluA WSN	FluA WSN	FluA WSN	FluA WSN	FluA WSN	FluA WSN	FluA WSN	FluA WSN
	1	2	3	4	5	6	7	8	9	10	11	12
	PA-WT	∆PA	PA K635A	PA Y131A	PA K104A-E141A	PA-WT	PA-WT	PA-WT	PA-WT	PA-WT	PA-WT	PA-WT
ng/well	PB2 WT	PB2 WT	PB2 WT	PB2 WT	PB2 WT	PB2 E452A	PB2 E452R	PB2D466A	PB2 D466R	PB2 E452A-D466A	PB2 K482A	PB2 K482E
pcDNA3.1-PA[WSN] K635A			500
pcDNA3.1-PA[WSN] Y131A				500
pcDNA3.1-PA[WSN] K104A-E141A					250
pcDNA3.1-PB2[WSN] E452A						250
pcDNA3.1-PB2[WSN] E452R							250
pcDNA3.1-PB2[WSN] D466A								250
pcDNA3.1-PB2[WSN] D466R									250
pcDNA3.1-PB2[WSN] E452A-D466A										250
pcDNA3.1-PB2[WSN] K482A											250
pcDNA3.1-PB2[WSN] K482E												250
pcDNA3.1-PB2[WSN] WT	250	250	250	250	250
pcDNA3.1-NP[WSN] WT	500	500	500	500	500	500	500	500	500	500	500	500
pcDNA3.1-PA[WSN] WT	250					250	250	250	250	250	250	250
pcDNA3.1-PB1[WSN]-WT	250	250	250	250	250	250	250	250	250	250	250	250
pPol I-NA[WSN] WT	5	5	5	5	5	5	5	5	5	5	5	5
pCI-empty		250
	1255	1255	1505	1505	1255	1255	1255	1255	1255	1255	1255	1255
	condition to well
	WSN	1	2	3	4
	A	1	2	3	4
	B	5	6	7	8
	C	9	10	11	12

## Sheet: RNA_levels
		FluA WSN	FluA WSN	FluA WSN	FluA WSN	FluA WSN	FluA WSN	FluA WSN	FluA WSN	FluA WSN	FluA WSN	FluA WSN	FluA WSN
		1	2	3	4	5	6	7	8	9	10	11	12
		PA-WT	∆PA	PA K635A	PA Y131A	PA K104A-E141A	PA-WT	PA-WT	PA-WT	PA-WT	PA-WT	PA-WT	PA-WT
		PB2 WT	PB2 WT	PB2 WT	PB2 WT	PB2 WT	PB2 E452A	PB2 E452R	PB2D466A	PB2 D466R	PB2 E452A-D466A	PB2 K482A	PB2 K482E
n1	mRNA	100	0.000965778	1.89567	5.70617	25.3921	5.00706	0.983167	12.0683	0.0955821	0.00136394	8.88611	5.907
n2		100	0.000795356	2.08342	6.14244	22.2651	10.5858	1.11952	11.675	0.178967	0.00169606	11.9646	3.94044
n3		100	0.00163698	4.65405	8.22804	47.2636	14.2531	2.06476	22.5335	0.198182	0.00380419	21.5557	6.20792
n5		100	0.0159364	7.80986	18.563	59.2748	31.9077	4.72888	29.5748	0.506786	0.00171266	31.0743	12.669
n1	cRNA	100	9.10689	10.3088	18.0914	25.6903	14.7338	6.12305	18.0345	4.06084	5.43917	18.6733	8.04055
n2		100	5.69845	15.9646	15.7729	38.353	31.2287	10.9428	41.2461	4.4548	4.37099	22.1684	0.00162435
n3		100	7.40691	18.4172	14.66	30.1619	29.6625	7.49867	23.1437	2.73687	4.48585	27.0857	4.61681
n5		100	9.5105	18.4494	15.2133	25.7859	27.4121	6.9158	21.3225	1.80455	1.3997	15.9297	6.37846
n1	vRNA	100	6.67629	14.2479	9.74498	23.391	9.48755	4.45963	12.7598	4.08463	4.43507	18.1354	11.8571
n2		100	5.8893	23.8899	8.0149	20.5488	9.22994	3.86198	11.8657	3.59449	3.32815	12.7748	8.20427
n3		100	6.40323	40.4177	10.1194	28.9028	15.2727	6.70853	17.5065	4.67953	4.7794	27.5522	8.61818
n5		100	4.93496	37.7478	6.6955	20.8208	10.6176	3.10817	10.4767	1.99554	2.28986	15.1827	8.41296
n1	2^-(m-v)	3.97463	0.000574961	0.528821	2.32734	4.31465	2.09761	0.876244	3.75923	0.093008	0.00122233	1.94752	1.62321
n2		2.44934	0.000330786	0.213606	1.87712	2.65391	2.80914	0.710021	2.40997	0.121951	0.00124821	2.294	1.1764
n3		0.563082	0.000143951	0.0648383	0.457841	0.920786	0.525492	0.173306	0.724771	0.023847	0.000448188	0.440531	0.405604
n5		0.277236	0.000895274	0.057359	0.768626	0.789264	0.833143	0.421797	0.782614	0.0704066	0.000207354	0.567416	0.417488

## Sheet: n1-mcvRNA
	[RNA] ng/µL BEFORE Dnase	1	2	3	4	5	6	7	8	9	10	11	12
		391.2	443.6	457.9	451.2	430.9	457.6	488.6	453.3	415.5	450.2	502.8	417.9			1	X
	for 4,5 µg	11.5031	10.1443	9.82747	9.9734	10.4433	9.83392	9.20999	9.9272	10.8303	9.99556	8.94988	10.7681		Trehalose (80g/µL)	8.9	µL
	ddH20	32.4969	33.8557	34.1725	34.0266	33.5567	34.1661	34.79	34.0728	33.1697	34.0044	35.0501	33.2319		5X Buffer	4	µL
															DDT (0,1 M)	0.2	µL
	[RNA] ng/µL AFTER Dnase	1	2	3	4	5	6	7	8	9	10	11	12		dNTP (10 µM)	1	µL
		86.2	81.4	80.7	81.2	87.4	85.2	74.5	78.8	86.8	81.3	78.3	83.7		RNAsin	0.2	µL
	for 200 ng	2.32019	2.457	2.47831	2.46305	2.28833	2.34742	2.68456	2.53807	2.30415	2.46002	2.55428	2.38949		SuperScript	0.2	µL
	ad ddH20 to 4,5	2.17981	2.043	2.02169	2.03695	2.21167	2.15258	1.81544	1.96193	2.19585	2.03998	1.94572	2.11051			14.5	µL
	4,5X
		10.4408	11.0565	11.1524	11.0837	10.2975	10.5634	12.0805	11.4213	10.3687	11.0701	11.4943	10.7527
		9.80916	9.19349	9.09758	9.16626	9.95252	9.68662	8.16946	8.82868	9.88134	9.17989	8.75575	9.49731
		4.5	4.5	4.5	4.5	4.5	4.5	4.5	4.5	4.5	4.5	4.5	4.5
		1X		26	mRNA		26	cRNA		26	vRNA		26	GAPDH
	2X SYBRgreen	10
	FW (10 µM)	1.5		2X SYBRgreen	260		2X SYBRgreen	260		2X SYBRgreen	260		2X SYBRgreen	260
	REV (10 µM)	1.5		FW (10 µM)	39		FW (10 µM)	39		FW (10 µM)	39		FW (10 µM)	39
	cDNA (10X diluted)	7		REV (10 µM)	39		REV (10 µM)	39		REV (10 µM)	39		REV (10 µM)	39
					338			338			338			338
					13			13			13			13
		SSPCR14	1	2	3	4	5	6	7	8	9	10	11	12
		A	1	2	3	1	2	3	1	2	3	1	2	3
		B	1	2	3	1	2	3	1	2	3	1	2	3
		C	4	5	6	4	5	6	4	5	6	4	5	6
		D	4	5	6	4	5	6	4	5	6	4	5	6
		E	7	8	9	7	8	9	7	8	9	7	8	9
		F	7	8	9	7	8	9	7	8	9	7	8	9
		G	10	11	12	10	11	12	10	11	12	10	11	12
		H	10	11	12	10	11	12	10	11	12	10	11	12
			mRNA			cRNA			vRNA			GAPDH
			FluA WSN	FluA WSN	FluA WSN	FluA WSN	FluA WSN	FluA WSN	FluA WSN	FluA WSN	FluA WSN	FluA WSN	FluA WSN	FluA WSN			FluA WSN	FluA WSN	FluA WSN	FluA WSN	FluA WSN	FluA WSN	FluA WSN	FluA WSN	FluA WSN	FluA WSN	FluA WSN	FluA WSN
			1	2	3	4	5	6	7	8	9	10	11	12			1	2	3	4	5	6	7	8	9	10	11	12
		CT	PA-WT	∆PA	PA K635A	PA Y131A	PA K104A-E141A	PA-WT	PA-WT	PA-WT	PA-WT	PA-WT	PA-WT	PA-WT			PA-WT	∆PA	PA K635A	PA Y131A	PA K104A-E141A	PA-WT	PA-WT	PA-WT	PA-WT	PA-WT	PA-WT	PA-WT
			PB2 WT	PB2 WT	PB2 WT	PB2 WT	PB2 WT	PB2 E452A	PB2 E452R	PB2D466A	PB2 D466R	PB2 E452A-D466A	PB2 K482A	PB2 K482E			PB2 WT	PB2 WT	PB2 WT	PB2 WT	PB2 WT	PB2 E452A	PB2 E452R	PB2D466A	PB2 D466R	PB2 E452A-D466A	PB2 K482A	PB2 K482E
		mRNA	18.2335	33.5253	23.6045	22.0328	19.8782	22.2118	24.5005	21.0005	28.0467	33.6577	21.6602	22.1999		mRNA	0.48545	17.1453	6.2066	4.61678	2.463	4.80534	7.1538	3.53616	10.5164	16.6473	3.97775	4.56688
			18.1511	35.7599	23.6331	21.8649	19.8165	22.0517	24.3011	20.9343	27.9699	34.6782	21.6529	22.168		WT norm	0	16.6599	5.72114	4.13133	1.97755	4.31989	6.66835	3.0507	10.031	16.1619	3.4923	4.08143
		Mean	18.1923	34.6426	23.6188	21.9489	19.8474	22.1318	24.5005	21.0005	28.0467	34.168	21.6565	22.184		2^-(∆∆CT) %	100	0.000965778	1.89567	5.70617	25.3921	5.00706	0.983167	12.0683	0.0955821	0.00136394	8.88611	5.907
		Normalized	0.48545	17.1453	6.2066	4.61678	2.463	4.80534	7.1538	3.53616	10.5164	16.6473	3.97775	4.56688
																cRNA	7.70215	11.1591	10.9802	10.1688	9.66286	10.465	11.7318	10.1733	12.3242	11.9026	10.1231	11.3387
		cRNA	25.438	28.6754	28.3556	27.392	27.1141	27.7479	29.0985	27.7406	29.8584	29.4903	27.7302	28.8834		WT norm	0	3.4569	3.27805	2.46662	1.9607	2.7628	4.0296	2.47117	4.62208	4.20047	2.42095	3.63656
			25.38	28.6373	28.4292	27.6097	26.9804	27.8348	29.0584	27.5347	29.8506	29.3563	27.8735	29.0283		2^-(∆∆CT) %	100	9.10689	10.3088	18.0914	25.6903	14.7338	6.12305	18.0345	4.06084	5.43917	18.6733	8.04055
		Mean	25.409	28.6563	28.3924	27.5008	27.0472	27.7914	29.0785	27.6376	29.8545	29.4233	27.8019	28.9558																PA-WT	PA-WT
		Normalized	7.70215	11.1591	10.9802	10.1688	9.66286	10.465	11.7318	10.1733	12.3242	11.9026	10.1231	11.3387																PB2 WT	PB2 K482E
																vRNA	2.47627	6.38108	5.28745	5.83547	4.57225	5.87409	6.9632	5.44659	7.08992	6.97117	4.93939	#DIV/0!	vRNA	2.35527	5.55245
																WT norm	0	3.90481	2.81118	3.3592	2.09598	3.39782	4.48693	2.97032	4.61365	4.4949	2.46312	#DIV/0!	WT norm	0	3.07618
		vRNA	20.2701	23.9033	22.7573	23.2004	21.9122	23.2058	24.158	22.9123	24.5099	24.6561	22.6533	error		2^-(∆∆CT) %	100	6.67629	14.2479	9.74498	23.391	9.48755	4.45963	12.7598	4.08463	4.43507	18.1354	#DIV/0!		100	11.8571
			20.0961	23.8535	22.642	23.1346	22.001	23.1953	24.4617	22.9095	24.7304	24.3275	22.583	error
		Mean	20.1831	23.8784	22.6997	23.1675	21.9566	23.2005	24.3099	22.9109	24.6202	24.4918	22.6181	#DIV/0!
		Normalized	2.47627	6.38108	5.28745	5.83547	4.57225	5.87409	6.9632	5.44659	7.08992	6.97117	4.93939	#DIV/0!			FluA WSN	FluA WSN	FluA WSN	FluA WSN	FluA WSN	FluA WSN	FluA WSN	FluA WSN	FluA WSN	FluA WSN	FluA WSN		FluA WSN	FluA WSN
																	1	2	3	4	5	6	7	8	9	10	11		12	bis
																	PA-WT	∆PA	PA K635A	PA Y131A	PA K104A-E141A	PA-WT	PA-WT	PA-WT	PA-WT	PA-WT	PA-WT		PA-WT	PA-WT
		GAPDH	17.6524	17.487	17.2145	17.4303	17.4368	17.4393	17.37	17.4766	17.5688	17.5506	17.6281	17.6168			PB2 WT	PB2 WT	PB2 WT	PB2 WT	PB2 WT	PB2 E452A	PB2 E452R	PB2D466A	PB2 D466R	PB2 E452A-D466A	PB2 K482A		PB2 K482E	PB2 WT
			17.7613	17.5076	17.61	17.2339	17.3319	17.2136	17.3234	17.452	17.4917	17.4907	17.7294	17.6174		mRNA	100	0.000965778	1.89567	5.70617	25.3921	5.00706	0.983167	12.0683	0.0955821	0.00136394	8.88611		5.907	100
		Mean	17.7068	17.4973	17.4122	17.3321	17.3844	17.3264	17.3467	17.4643	17.5302	17.5207	17.6788	17.6171		cRNA	100	9.10689	10.3088	18.0914	25.6903	14.7338	6.12305	18.0345	4.06084	5.43917	18.6733		8.04055	100
																vRNA	100	6.67629	14.2479	9.74498	23.391	9.48755	4.45963	12.7598	4.08463	4.43507	18.1354		11.8571	100
		CT	1	2
			WT	PB2 K482E												2^-(m-v)	3.97463	0.000574961	0.528821	2.32734	4.31465	2.09761	0.876244	3.75923	0.093008	0.00122233	1.94752		1.62321	3.38208
		vRNA	19.8629	23.1141												m/v	1	0.000144658	0.133049	0.585549	1.08555	0.527751	0.220459	0.945808	0.0234004	0.000307534	0.489987		0.479946	1
			20.0375	22.6516
		mean	19.9502	22.8828
		normalized	2.35527	5.55245
			WT	PB2 K482E
		GAPDH	17.5935	17.3042
			17.5963	17.3566
		mean	17.5949	17.3304

## Sheet: n2-mcvRNA
	[RNA] ng/µL BEFORE Dnase	1	2	3	4	5	6	7	8	9	10	11	12
		274	307.4	267.4	314.5	358.1	318.3	353.5	315.5	323.5	348.3	318.6	295			1	X
	for 4,5 µg	16.4234	14.6389	16.8287	14.3084	12.5663	14.1376	12.7298	14.2631	13.9104	12.9199	14.1243	15.2542		Trehalose (80g/µL)	8.9	µL
	ddH20	27.5766	29.3611	27.1713	29.6916	31.4337	29.8624	31.2702	29.7369	30.0896	31.0801	29.8757	28.7458		5X Buffer	4	µL
															DDT (0,1 M)	0.2	µL
	[RNA] ng/µL AFTER Dnase	1	2	3	4	5	6	7	8	9	10	11	12		dNTP (10 µM)	1	µL
		78.3	86.4	82.6	82.3	82	81.3	98.8	81.3	84.1	79.6	81.4	80.6		RNAsin	0.2	µL
	for 200 ng	2.55428	2.31481	2.42131	2.43013	2.43902	2.46002	2.02429	2.46002	2.37812	2.51256	2.457	2.48139		SuperScript	0.2	µL
	ad ddH20 to 4,5	1.94572	2.18519	2.07869	2.06987	2.06098	2.03998	2.47571	2.03998	2.12188	1.98744	2.043	2.01861			14.5	µL
	4.5	X
		11.4943	10.4167	10.8959	10.9356	10.9756	11.0701	9.10931	11.0701	10.7015	11.3065	11.0565	11.1663
		8.75575	9.83333	9.35412	9.3144	9.27439	9.17989	11.1407	9.17989	9.54845	8.94347	9.19349	9.08375
		4.5	4.5	4.5	4.5	4.5	4.5	4.5	4.5	4.5	4.5	4.5	4.5
		1X		26	mRNA		26	cRNA		26	vRNA		26	GAPDH
	2X SYBRgreen	10
	FW (10 µM)	1.5		2X SYBRgreen	260		2X SYBRgreen	260		2X SYBRgreen	260		2X SYBRgreen	260
	REV (10 µM)	1.5		FW (10 µM)	39		FW (10 µM)	39		FW (10 µM)	39		FW (10 µM)	39
	cDNA (10X diluted)	7		REV (10 µM)	39		REV (10 µM)	39		REV (10 µM)	39		REV (10 µM)	39
					338			338			338			338
					13			13			13			13
		SSPCR14	1	2	3	4	5	6	7	8	9	10	11	12
		A	1	2	3	1	2	3	1	2	3	1	2	3
		B	1	2	3	1	2	3	1	2	3	1	2	3
		C	4	5	6	4	5	6	4	5	6	4	5	6
		D	4	5	6	4	5	6	4	5	6	4	5	6
		E	7	8	9	7	8	9	7	8	9	7	8	9
		F	7	8	9	7	8	9	7	8	9	7	8	9
		G	10	11	12	10	11	12	10	11	12	10	11	12
		H	10	11	12	10	11	12	10	11	12	10	11	12
			mRNA			cRNA			vRNA			GAPDH
			FluA WSN	FluA WSN	FluA WSN	FluA WSN	FluA WSN	FluA WSN	FluA WSN	FluA WSN	FluA WSN	FluA WSN	FluA WSN	FluA WSN			FluA WSN	FluA WSN	FluA WSN	FluA WSN	FluA WSN	FluA WSN	FluA WSN	FluA WSN	FluA WSN	FluA WSN	FluA WSN	FluA WSN
			1	2	3	4	5	6	7	8	9	10	11	12			1	2	3	4	5	6	7	8	9	10	11	12
		CT	PA-WT	∆PA	PA K635A	PA Y131A	PA K104A-E141A	PA-WT	PA-WT	PA-WT	PA-WT	PA-WT	PA-WT	PA-WT			PA-WT	∆PA	PA K635A	PA Y131A	PA K104A-E141A	PA-WT	PA-WT	PA-WT	PA-WT	PA-WT	PA-WT	PA-WT
			PB2 WT	PB2 WT	PB2 WT	PB2 WT	PB2 WT	PB2 E452A	PB2 E452R	PB2D466A	PB2 D466R	PB2 E452A-D466A	PB2 K482A	PB2 K482E			PB2 WT	PB2 WT	PB2 WT	PB2 WT	PB2 WT	PB2 E452A	PB2 E452R	PB2D466A	PB2 D466R	PB2 E452A-D466A	PB2 K482A	PB2 K482E
		mRNA		34.2849	23.3092	21.5095	19.6138	20.9082	24.1488	20.67	26.7019	33.9812	20.7134	21.7646		mRNA	-0.132142	16.8078	5.45276	3.8929	2.03501	3.10766	6.34883	2.96637	8.99395	15.7153	2.93101	4.53336
			17.7628	34.5537	23.288	21.5005	19.5877	20.8591	24.1291	20.6276	26.81	33.6643	20.8461	22.6075		WT norm	0	16.94	5.5849	4.02504	2.16715	3.2398	6.48097	3.09851	9.12609	15.8475	3.06315	4.6655
		Mean	17.7628	34.4193	23.2986	21.505	19.6007	20.8837	24.1389	20.6488	26.756	33.8228	20.7798	22.1861		2^-(∆∆CT) %	100	0.000795356	2.08342	6.14244	22.2651	10.5858	1.11952	11.675	0.178967	0.00169606	11.9646	3.94044
		Normalized	-0.132142	16.8078	5.45276	3.8929	2.03501	3.10766	6.34883	2.96637	8.99395	15.7153	2.93101	4.53336
																cRNA	6.8981	11.0314	9.54515	9.56258	8.28069	8.57716	10.0901	8.17577	11.3866	11.414	9.07153	22.8079
		cRNA	24.7218	28.5354	27.4643	27.1946	26.0284	26.6826	27.5249	25.5751	29.0969	29.4644	26.7487	39.6148		WT norm	0	4.13329	2.64705	2.66448	1.38259	1.67905	3.19195	1.27767	4.4885	4.5159	2.17342	15.9098
			24.8643	28.7503	27.3177	27.1547	25.6644	26.0237	28.2354	26.1413	29.2003	29.5786	27.0918	41.3064		2^-(∆∆CT) %	100	5.69845	15.9646	15.7729	38.353	31.2287	10.9428	41.2461	4.4548	4.37099	22.1684	0.00162435
		Mean	24.793	28.6429	27.391	27.1747	25.8464	26.3532	27.8802	25.8582	29.1486	29.5215	26.9203	40.4606
		Normalized	6.8981	11.0314	9.54515	9.56258	8.28069	8.57716	10.0901	8.17577	11.3866	11.414	9.07153	22.8079
																vRNA	1.16025	5.24601	3.22578	4.80142	3.44313	4.59778	5.85476	4.23538	5.95832	6.06939	4.12888	4.76773
																WT norm	0	4.08576	2.06553	3.64117	2.28288	3.43753	4.69451	3.07513	4.79807	4.90914	2.96863	3.60748
		vRNA	18.9274	22.8726	21.1155	22.3436	21.0888	22.4676	23.6662	21.9197	23.7456	24.2004	22.0012	22.6395		2^-(∆∆CT) %	100	5.8893	23.8899	8.0149	20.5488	9.22994	3.86198	11.8657	3.59449	3.32815	12.7748	8.20427
			19.1829	22.8423	21.0279	22.4834	20.929	22.2799	23.6235	21.9159	23.695	24.1533	21.9541	22.2014
		Mean	19.0552	22.8575	21.0717	22.4135	21.0089	22.3738	23.6449	21.9178	23.7203	24.1769	21.9776	22.4204
		Normalized	1.16025	5.24601	3.22578	4.80142	3.44313	4.59778	5.85476	4.23538	5.95832	6.06939	4.12888	4.76773			FluA WSN	FluA WSN	FluA WSN	FluA WSN	FluA WSN	FluA WSN	FluA WSN	FluA WSN	FluA WSN	FluA WSN	FluA WSN	FluA WSN
																	1	2	3	4	5	6	7	8	9	10	11	12
																	PA-WT	∆PA	PA K635A	PA Y131A	PA K104A-E141A	PA-WT	PA-WT	PA-WT	PA-WT	PA-WT	PA-WT	PA-WT
		GAPDH	17.8831	17.6239	17.8587	17.6581	17.5804	17.8022	17.8787	17.755	17.8002	18.3173	17.8319	17.5741			PB2 WT	PB2 WT	PB2 WT	PB2 WT	PB2 WT	PB2 E452A	PB2 E452R	PB2D466A	PB2 D466R	PB2 E452A-D466A	PB2 K482A	PB2 K482E
			17.9068	17.599	17.833	17.5661	17.5511	17.7498	17.7015	17.6098	17.7238	17.8977	17.8656	17.7313		mRNA	100	0.000795356	2.08342	6.14244	22.2651	10.5858	1.11952	11.675	0.178967	0.00169606	11.9646	3.94044
		Mean	17.8949	17.6115	17.8459	17.6121	17.5657	17.776	17.7901	17.6824	17.762	18.1075	17.8487	17.6527		cRNA	100	5.69845	15.9646	15.7729	38.353	31.2287	10.9428	41.2461	4.4548	4.37099	22.1684	0.00162435
																vRNA	100	5.8893	23.8899	8.0149	20.5488	9.22994	3.86198	11.8657	3.59449	3.32815	12.7748	8.20427
																2^-(m-v)	2.44934	0.000330786	0.213606	1.87712	2.65391	2.80914	0.710021	2.40997	0.121951	0.00124821	2.294	1.1764
																m/v	1	0.000135051	0.0872095	0.766378	1.08352	1.1469	0.289883	0.983928	0.0497893	0.00050961	0.936581	0.480291

## Sheet: n3-mcvRNA
	[RNA] ng/µL BEFORE Dnase	1	2	3	4	5	6	7	8	9	10	11	12
		397	446	476.7	423.3	444	368.8	466.6	420.8	377.5	474.3	415.5	524.3			1	X
	for 4,5 µg	11.335	10.0897	9.4399	10.6308	10.1351	12.2017	9.64423	10.6939	11.9205	9.48767	10.8303	8.58287		Trehalose (80g/µL)	8.9	µL
	ddH20	32.665	33.9103	34.5601	33.3692	33.8649	31.7983	34.3558	33.3061	32.0795	34.5123	33.1697	35.4171		5X Buffer	4	µL
															DDT (0,1 M)	0.2	µL
	[RNA] ng/µL AFTER Dnase	1	2	3	4	5	6	7	8	9	10	11	12		dNTP (10 µM)	1	µL
		80.3	75.5	79.6	80.3	80.2	95.9	80.4	82.2	81.7	85.9	78.3	70.9		RNAsin	0.2	µL
	for 200 ng	2.49066	2.64901	2.51256	2.49066	2.49377	2.08551	2.48756	2.43309	2.44798	2.32829	2.55428	2.82087		SuperScript	0.2	µL
	ad ddH20 to 4,5	2.00934	1.85099	1.98744	2.00934	2.00623	2.41449	2.01244	2.06691	2.05202	2.17171	1.94572	1.67913			14.5	µL
	4.5	X
		11.208	11.9205	11.3065	11.208	11.2219	9.38478	11.194	10.9489	11.0159	10.4773	11.4943	12.6939
		9.04203	8.32947	8.94347	9.04203	9.02805	10.8652	9.05597	9.30109	9.23409	9.7727	8.75575	7.55606
		4.5	4.5	4.5	4.5	4.5	4.5	4.5	4.5	4.5	4.5	4.5	4.5
		1X		26	mRNA		26	cRNA		26	vRNA		26	GAPDH
	2X SYBRgreen	10
	FW (10 µM)	1.5		2X SYBRgreen	260		2X SYBRgreen	260		2X SYBRgreen	260		2X SYBRgreen	260
	REV (10 µM)	1.5		FW (10 µM)	39		FW (10 µM)	39		FW (10 µM)	39		FW (10 µM)	39
	cDNA (10X diluted)	7		REV (10 µM)	39		REV (10 µM)	39		REV (10 µM)	39		REV (10 µM)	39
					338			338			338			338
					13			13			13			13
		SSPCR14	1	2	3	4	5	6	7	8	9	10	11	12
		A	1	2	3	1	2	3	1	2	3	1	2	3
		B	1	2	3	1	2	3	1	2	3	1	2	3
		C	4	5	6	4	5	6	4	5	6	4	5	6
		D	4	5	6	4	5	6	4	5	6	4	5	6
		E	7	8	9	7	8	9	7	8	9	7	8	9
		F	7	8	9	7	8	9	7	8	9	7	8	9
		G	10	11	12	10	11	12	10	11	12	10	11	12
		H	10	11	12	10	11	12	10	11	12	10	11	12
			mRNA			cRNA			vRNA			GAPDH
			FluA WSN	FluA WSN	FluA WSN	FluA WSN	FluA WSN	FluA WSN	FluA WSN	FluA WSN	FluA WSN	FluA WSN	FluA WSN	FluA WSN			FluA WSN	FluA WSN	FluA WSN	FluA WSN	FluA WSN	FluA WSN	FluA WSN	FluA WSN	FluA WSN	FluA WSN	FluA WSN	FluA WSN
			1	2	3	4	5	6	7	8	9	10	11	12			1	2	3	4	5	6	7	8	9	10	11	12
		CT	PA-WT	∆PA	PA K635A	PA Y131A	PA K104A-E141A	PA-WT	PA-WT	PA-WT	PA-WT	PA-WT	PA-WT	PA-WT			PA-WT	∆PA	PA K635A	PA Y131A	PA K104A-E141A	PA-WT	PA-WT	PA-WT	PA-WT	PA-WT	PA-WT	PA-WT
			PB2 WT	PB2 WT	PB2 WT	PB2 WT	PB2 WT	PB2 E452A	PB2 E452R	PB2D466A	PB2 D466R	PB2 E452A-D466A	PB2 K482A	PB2 K482E			PB2 WT	PB2 WT	PB2 WT	PB2 WT	PB2 WT	PB2 E452A	PB2 E452R	PB2D466A	PB2 D466R	PB2 E452A-D466A	PB2 K482A	PB2 K482E
		mRNA	20.7566	37.9678	25.5089	24.4502	21.9036	23.715	26.5759	23.2482	29.8991	35.93	22.999	24.7791		mRNA	3.01601	18.9146	7.44138	6.61932	4.09721	5.82666	8.61389	5.16587	11.995	17.6981	5.22987	7.02576
			20.8276	35.2722	25.5251	24.2675	21.874	23.544	26.5889	23.2671	30.0355	35.4984	22.9971	24.7599		WT norm	0	15.8986	4.42537	3.60331	1.0812	2.81065	5.59788	2.14986	8.97896	14.6821	2.21386	4.00975
		Mean	20.7921	36.62	25.517	24.3588	21.8888	23.6295	26.5824	23.2576	29.9673	35.7142	22.9981	24.7695		2^-(∆∆CT) %	100	0.00163698	4.65405	8.22804	47.2636	14.2531	2.06476	22.5335	0.198182	0.00380419	21.5557	6.20792
		Normalized	3.01601	18.9146	7.44138	6.61932	4.09721	5.82666	8.61389	5.16587	11.995	17.6981	5.22987	7.02576
																cRNA	8.02419	11.7792	10.4651	10.7942	9.75339	9.77748	11.7614	10.1355	13.2155	12.5027	9.90859	12.4612
		cRNA	25.7708	29.5345	28.5401	28.5066	27.4951	27.5603	29.7216	28.2554	31.2978	30.683	27.6316	30.2739		WT norm	0	3.75498	2.44087	2.77004	1.7292	1.75329	3.73722	2.11131	5.19133	4.47848	1.8844	4.43696
			25.8297	29.4347	28.5413	28.5609	27.595	27.6004	29.7382	28.1991	31.0779	30.3546	27.722	30.1358		2^-(∆∆CT) %	100	7.40691	18.4172	14.66	30.1619	29.6625	7.49867	23.1437	2.73687	4.48585	27.0857	4.61681
		Mean	25.8003	29.4846	28.5407	28.5338	27.545	27.5803	29.7299	28.2273	31.1878	30.5188	27.6768	30.2049
		Normalized	8.02419	11.7792	10.4651	10.7942	9.75339	9.77748	11.7614	10.1355	13.2155	12.5027	9.90859	12.4612
																vRNA	2.18743	6.15248	3.49437	5.49224	3.97815	4.8984	6.08529	4.70147	6.60492	6.57445	4.04719	5.7239
																WT norm	0	3.96506	1.30694	3.30481	1.79072	2.71098	3.89786	2.51404	4.41749	4.38703	1.85976	3.53647
		vRNA	20.0214	23.8602	21.5684	23.2869	21.8345	22.7644	24.0321	22.7542	24.535	24.7075	21.7601	23.5053		2^-(∆∆CT) %	100	6.40323	40.4177	10.1194	28.9028	15.2727	6.70853	17.5065	4.67953	4.7794	27.5522	8.61818
			19.9056	23.8556	21.5716	23.1767	21.705	22.6381	24.0754	22.8323	24.6194	24.4736	21.8707	23.4299
		Mean	19.9635	23.8579	21.57	23.2318	21.7698	22.7013	24.0538	22.7932	24.5772	24.5906	21.8154	23.4676
		Normalized	2.18743	6.15248	3.49437	5.49224	3.97815	4.8984	6.08529	4.70147	6.60492	6.57445	4.04719	5.7239			FluA WSN	FluA WSN	FluA WSN	FluA WSN	FluA WSN	FluA WSN	FluA WSN	FluA WSN	FluA WSN	FluA WSN	FluA WSN	FluA WSN
																	1	2	3	4	5	6	7	8	9	10	11	12
																	PA-WT	∆PA	PA K635A	PA Y131A	PA K104A-E141A	PA-WT	PA-WT	PA-WT	PA-WT	PA-WT	PA-WT	PA-WT
		GAPDH	17.6839	17.7341	18.129	17.8079	17.7817	17.8374	17.9645	18.1174	18.0334	18.1166	17.7364	17.757			PB2 WT	PB2 WT	PB2 WT	PB2 WT	PB2 WT	PB2 E452A	PB2 E452R	PB2D466A	PB2 D466R	PB2 E452A-D466A	PB2 K482A	PB2 K482E
			17.8682	17.6767	18.0223	17.6711	17.8015	17.7683	17.9725	18.0662	17.9112	17.9157	17.8	17.7305		mRNA	100	0.00163698	4.65405	8.22804	47.2636	14.2531	2.06476	22.5335	0.198182	0.00380419	21.5557	6.20792
		Mean	17.7761	17.7054	18.0756	17.7395	17.7916	17.8029	17.9685	18.0918	17.9723	18.0161	17.7682	17.7437		cRNA	100	7.40691	18.4172	14.66	30.1619	29.6625	7.49867	23.1437	2.73687	4.48585	27.0857	4.61681
																vRNA	100	6.40323	40.4177	10.1194	28.9028	15.2727	6.70853	17.5065	4.67953	4.7794	27.5522	8.61818
																2^-(m-v)	0.563082	0.000143951	0.0648383	0.457841	0.920786	0.525492	0.173306	0.724771	0.023847	0.000448188	0.440531	0.405604
																m/v	1	0.000255649	0.115149	0.813099	1.63526	0.933242	0.307782	1.28715	0.0423509	0.000795955	0.782358	0.720328

## Sheet: n5-mcvRNA
	[RNA] ng/µL BEFORE Dnase	1	2	3	4	5	6	7	8	9	10	11	12
		299.2	296	302.3	290	342	323.2	334.5	316.7	347.8	294.4	312.8	321.8			1	X
	for 4,5 µg	15.0401	15.2027	14.8859	15.5172	13.1579	13.9233	13.4529	14.209	12.9385	15.2853	14.3862	13.9838		Trehalose (80g/µL)	8.9	µL
	ddH20	28.9599	28.7973	29.1141	28.4828	30.8421	30.0767	30.5471	29.791	31.0615	28.7147	29.6138	30.0162		5X Buffer	4	µL
															DDT (0,1 M)	0.2	µL
	[RNA] ng/µL AFTER Dnase	1	2	3	4	5	6	7	8	9	10	11	12		dNTP (10 µM)	1	µL
		81.1	81.3	77.2	79.8	81.6	79.1	76.5	78.5	80.3	84	78.8	80		RNAsin	0.2	µL
	for 200 ng	2.46609	2.46002	2.59067	2.50627	2.45098	2.52845	2.61438	2.54777	2.49066	2.38095	2.53807	2.5		SuperScript	0.2	µL
	ad ddH20 to 4,5	2.03391	2.03998	1.90933	1.99373	2.04902	1.97155	1.88562	1.95223	2.00934	2.11905	1.96193	2			14.5	µL
	4.5	X
		11.0974	11.0701	11.658	11.2782	11.0294	11.378	11.7647	11.465	11.208	10.7143	11.4213	11.25
		9.15259	9.17989	8.59197	8.9718	9.22059	8.872	8.48529	8.78503	9.04203	9.53571	8.82868	9
		4.5	4.5	4.5	4.5	4.5	4.5	4.5	4.5	4.5	4.5	4.5	4.5
		1X		26	mRNA		26	cRNA		26	vRNA		26	GAPDH
	2X SYBRgreen	10
	FW (10 µM)	1.5		2X SYBRgreen	260		2X SYBRgreen	260		2X SYBRgreen	260		2X SYBRgreen	260
	REV (10 µM)	1.5		FW (10 µM)	39		FW (10 µM)	39		FW (10 µM)	39		FW (10 µM)	39
	cDNA (10X diluted)	7		REV (10 µM)	39		REV (10 µM)	39		REV (10 µM)	39		REV (10 µM)	39
					338			338			338			338
					13			13			13			13
		SSPCR14	1	2	3	4	5	6	7	8	9	10	11	12
		A	1	2	3	1	2	3	1	2	3	1	2	3
		B	1	2	3	1	2	3	1	2	3	1	2	3
		C	4	5	6	4	5	6	4	5	6	4	5	6
		D	4	5	6	4	5	6	4	5	6	4	5	6
		E	7	8	9	7	8	9	7	8	9	7	8	9
		F	7	8	9	7	8	9	7	8	9	7	8	9
		G	10	11	12	10	11	12	10	11	12	10	11	12
		H	10	11	12	10	11	12	10	11	12	10	11	12
			mRNA			cRNA			vRNA			GAPDH
			FluA WSN	FluA WSN	FluA WSN	FluA WSN	FluA WSN	FluA WSN	FluA WSN	FluA WSN	FluA WSN	FluA WSN	FluA WSN	FluA WSN			FluA WSN	FluA WSN	FluA WSN	FluA WSN	FluA WSN	FluA WSN	FluA WSN	FluA WSN	FluA WSN	FluA WSN	FluA WSN	FluA WSN
			1	2	3	4	5	6	7	8	9	10	11	12			1	2	3	4	5	6	7	8	9	10	11	12
		CT	PA-WT	∆PA	PA K635A	PA Y131A	PA K104A-E141A	PA-WT	PA-WT	PA-WT	PA-WT	PA-WT	PA-WT	PA-WT			PA-WT	∆PA	PA K635A	PA Y131A	PA K104A-E141A	PA-WT	PA-WT	PA-WT	PA-WT	PA-WT	PA-WT	PA-WT
			PB2 WT	PB2 WT	PB2 WT	PB2 WT	PB2 WT	PB2 E452A	PB2 E452R	PB2D466A	PB2 D466R	PB2 E452A-D466A	PB2 K482A	PB2 K482E			PB2 WT	PB2 WT	PB2 WT	PB2 WT	PB2 WT	PB2 E452A	PB2 E452R	PB2D466A	PB2 D466R	PB2 E452A-D466A	PB2 K482A	PB2 K482E
		mRNA	20.3473	32.5473	23.619	22.2511	20.5426	22.0117	24.5636	21.8819	27.6605	36.2222	21.4827	22.8734		mRNA	1.82209	14.4375	5.50065	4.25158	2.57659	3.47011	6.22444	3.57964	9.44649	17.6555	3.50829	4.80271
			20.4697	32.514	23.5779	22.1927	20.5824	21.9163	24.5749	21.7897	27.6947	35.2163	21.6165	23.1251		WT norm	0	12.6154	3.67856	2.4295	0.754509	1.64803	4.40236	1.75756	7.62441	15.8334	1.68621	2.98062
		Mean	20.4085	32.5307	23.5985	22.2219	20.5625	21.964	24.5692	21.8358	27.6776	35.7193	21.5496	22.9993		2^-(∆∆CT) %	100	0.0159364	7.80986	18.563	59.2748	31.9077	4.72888	29.5748	0.506786	0.00171266	31.0743	12.669
		Normalized	1.82209	14.4375	5.50065	4.25158	2.57659	3.47011	6.22444	3.57964	9.44649	17.6555	3.50829	4.80271
																cRNA	6.40957	9.8039	8.84793	9.12617	8.36492	8.27668	10.2635	8.63912	12.2018	12.5683	9.05978	10.3802
		cRNA	25.0657	27.9753	26.9226	27.1564	26.3424	26.7797	28.6674	26.8147	30.4977	30.7123	27.1292	28.6461		WT norm	0	3.39433	2.43836	2.7166	1.95535	1.86711	3.85396	2.22955	5.79222	6.15874	2.65021	3.97065
			24.9263	27.8189	26.9689	27.0366	26.3593	26.7614	28.5492	26.9758	30.368	30.5519	27.073	28.5075		2^-(∆∆CT) %	100	9.5105	18.4494	15.2133	25.7859	27.4121	6.9158	21.3225	1.80455	1.3997	15.9297	6.37846
		Mean	24.996	27.8971	26.9457	27.0965	26.3508	26.7706	28.6083	26.8953	30.4328	30.6321	27.1011	28.5768
		Normalized	6.40957	9.8039	8.84793	9.12617	8.36492	8.27668	10.2635	8.63912	12.2018	12.5683	9.05978	10.3802
																vRNA	-0.0287271	4.31209	1.37681	3.87194	2.23517	3.20675	4.97906	3.22602	5.61835	5.41987	2.69077	3.54252
																WT norm	0	4.34082	1.40554	3.90066	2.2639	3.23547	5.00779	3.25474	5.64707	5.4486	2.7195	3.57124
		vRNA	18.5314	22.4731	19.497	21.8363	20.2099	21.7391	23.3244	21.4923	23.8401	23.4812	20.741	21.6689		2^-(∆∆CT) %	100	4.93496	37.7478	6.6955	20.8208	10.6176	3.10817	10.4767	1.99554	2.28986	15.1827	8.41296
			18.5839	22.3375	19.4522	21.8482	20.2323	21.6621	23.3233	21.4721	23.8587	23.4861	20.7231	21.8093
		Mean	18.5577	22.4053	19.4746	21.8423	20.2211	21.7006	23.3238	21.4822	23.8494	23.4837	20.7321	21.7391
		Normalized	-0.0287271	4.31209	1.37681	3.87194	2.23517	3.20675	4.97906	3.22602	5.61835	5.41987	2.69077	3.54252			FluA WSN	FluA WSN	FluA WSN	FluA WSN	FluA WSN	FluA WSN	FluA WSN	FluA WSN	FluA WSN	FluA WSN	FluA WSN	FluA WSN
																	1	2	3	4	5	6	7	8	9	10	11	12
																	PA-WT	∆PA	PA K635A	PA Y131A	PA K104A-E141A	PA-WT	PA-WT	PA-WT	PA-WT	PA-WT	PA-WT	PA-WT
		GAPDH	18.639	18.0551	18.0806	17.9126	17.9515	18.4719	18.389	18.2446	18.2316	18.0263	17.9732	18.109			PB2 WT	PB2 WT	PB2 WT	PB2 WT	PB2 WT	PB2 E452A	PB2 E452R	PB2D466A	PB2 D466R	PB2 E452A-D466A	PB2 K482A	PB2 K482E
			18.5338	18.1313	18.115	18.028	18.0203	18.5158	18.3006	18.2677	18.2305	18.1012	18.1095	18.2841		mRNA	100	0.0159364	7.80986	18.563	59.2748	31.9077	4.72888	29.5748	0.506786	0.00171266	31.0743	12.669
		Mean	18.5864	18.0932	18.0978	17.9703	17.9859	18.4939	18.3448	18.2562	18.2311	18.0638	18.0413	18.1966		cRNA	100	9.5105	18.4494	15.2133	25.7859	27.4121	6.9158	21.3225	1.80455	1.3997	15.9297	6.37846
																vRNA	100	4.93496	37.7478	6.6955	20.8208	10.6176	3.10817	10.4767	1.99554	2.28986	15.1827	8.41296
																2^-(m-v)	0.277236	0.000895274	0.057359	0.768626	0.789264	0.833143	0.421797	0.782614	0.0704066	0.000207354	0.567416	0.417488
																m/v	1	0.00322928	0.206896	2.77246	2.8469	3.00518	1.52144	2.82292	0.253959	0.000747933	2.04669	1.50589
