# Supplementary material for: Mechanism of co-transcriptional cap snatching by influenza polymerase
Source: Nature. 2026 Mar 4;652(8112):1281–8. doi: 10.1038/s41586-026-10189-0 (PMC13128444; doi:10.1038/s41586-026-10189-0)
Supplement: Supplementary file 7 — Viral titres and plaque sizes. [file 41586_2026_10189_MOESM7_ESM.xlsx]

## Sheet: Viral Titers
technical replicates		n1	n2	n3			technical replicates		n1	n2	n3
WT MOI10-3	nbr plaques	21	22	18			WSN E452R	nbr plaques	5	3	11
	dilution	1000000	1000000	1000000				dilution	1000000	1000000	1000000
	titre	52500000	55000000	45000000				titre	12500000	7500000	27500000
	nbr plaques	8	4	3				nbr plaques	1	2	1
	dilution	5000000	5000000	5000000				dilution	5000000	5000000	5000000
	titre	100000000	50000000	37500000				titre	12500000	25000000	12500000
	mean titre	76250000	52500000	41250000				mean titre	12500000	16250000	20000000
	mean	5.66667e+07	PFU/mL					mean	16250000	PFU/mL
	Ecart type	1.78682e+07						Ecart type	3750000
technical replicates		n1	n2	n3			technical replicates		n1	n2	n3
WSN Y131A	nbr plaques	29	31	31			WSN D466R	nbr plaques	14	11	22
	dilution	50	50	50				dilution	500000	500000	500000
	titre	3625	3875	3875				titre	17500000	13750000	27500000
	nbr plaques	4	8	4				nbr plaques	1	3	5
	dilution	100	100	100				dilution	10000000	10000000	10000000
	titre	1000	2000	1000				titre	25000000	75000000	125000000
	mean titre	2312.5	2937.5	2437.5				mean titre	21250000	44375000	76250000
	mean	2562.5	PFU/mL					mean	4.72917e+07	PFU/mL
	Ecart type	330.719						Ecart type	2.76158e+07
technical replicates		n1	n2	n3			technical replicates		n1	n2	n3
WSN K104A-E141A	nbr plaques	9	12	12			WSN K482E	nbr plaques	15	5	11
	dilution	5000000	5000000	5000000				dilution	50000	50000	50000
	titre	112500000	150000000	150000000				titre	1875000	625000	1375000
	nbr plaques	3	1	2				nbr plaques	2	2	5
	dilution	10000000	10000000	10000000				dilution	100000	100000	100000
	titre	75000000	25000000	50000000				titre	500000	500000	1250000
	mean titre	93750000	87500000	100000000				mean titre	1187500	562500	1312500
	mean	93750000	PFU/mL					mean	1.02083e+06	PFU/mL
	Ecart type	6250000						Ecart type	401819

## Sheet: Plaque diameter
diameter well from 6wells plate			WT	plaque	Pixel	mm		Y131A	plaque	Pixel	mm		K104A-E141A	plaque	Pixel	mm		E452R	plaque	Pixel	mm		D466R	plaque	Pixel	mm		K482E	plaque	Pixel	mm
34.8	mm		diameter pixel	1	188.521	6.0858		diameter pixel	1	88.091	2.62013		diameter pixel	1	161.245	4.98777		diameter pixel	1	155.666	4.99685		diameter pixel	1	175.454	5.42225		diameter pixel	1	154.467	4.58654
		1	1078.01	2	147.801	4.77128		1170.01	2	98.732	2.93663		1125.02	2	109.563	3.3891		1084.12	2	156.525	5.02443		1126.06	2	198.237	6.12634		1172.01	2	135.385	4.01994
		2	1176.06	3	148.165	4.78303			3	87.132	2.5916			3	132.966	4.11302			3	153.701	4.93378			3	198.635	6.13864			3	164.685	4.88993
			Diameter factor	4	176.264	5.69012		Diameter factor	4	87.818	2.61201		Diameter factor	4	158.405	4.89992		Diameter factor	4	127.562	4.09472		Diameter factor	4	214.105	6.61672		Diameter factor	4	147.33	4.37462
		1	0.0322818	5	200.529	6.47344		0.0297434	5	146.014	4.34295		0.0309329	5	151.605	4.68958		0.0320998	5	152.053	4.88087		0.0309041	5	205.572	6.35302		0.0296927	5	156.525	4.64764
		2	0.0295903	6	162.659	5.25092			6	107.629	3.20125			6	136.059	4.2087			6	170.95	5.48747			6	197.205	6.09444			6	148.246	4.40182
				7	201.229	6.49603			7	100.439	2.9874			7	143.01	4.42371			7	162.012	5.20056			7	197.709	6.11002			7	159.126	4.72487
				8	190.822	6.16008			8	104.995	3.12291			8	152.118	4.70545			8	139.556	4.47972			8	162.262	5.01456			8	120	3.56312
				9	210.772	6.8041			9	128.156	3.8118			9	143.108	4.42674			9	152.013	4.87959			9	199.582	6.1679			9	153.701	4.56379
	exemple of plaques			10	205.828	6.6445			10	127.624	3.79597			10	112.872	3.49146			10	74.243	2.38319			10	184.024	5.6871			10	166.628	4.94763
				11	201.326	6.49916			11	80.523	2.39503			11	142.899	4.42028			11	95.708	3.07221			11	164.027	5.06911			11	132.439	3.93247
				12	190.413	6.14687			12	117.047	3.48138			12	155.396	4.80685			12	147.146	4.72336			12	176.409	5.45176			12	180.887	5.37102
				13	168.585	5.44223			13	86.279	2.56623			13	156.818	4.85083			13	109.179	3.50463			13	155.641	4.80995			13	164.012	4.86995
				14	195.862	6.32278			14	50.359	1.49785			14	63.246	1.95638			14	144.069	4.62459			14	179.569	5.54942			14	164.438	4.8826
				15	184.564	5.95806			15	75.71	2.25187			15	128.156	3.96424			15	148.661	4.77199			15	163.518	5.05338			15	183.763	5.45641
				16	181.003	5.8431			16	101.922	3.03151			16	150.373	4.65147			16	144.941	4.65258			16	181.108	5.59698			16	85	2.52388
				17	135.882	4.38651			17	122.784	3.65202			17	184.694	5.71312			17	163.083	5.23494			17	182.483	5.63947			17	160.003	4.75091
				18	156.461	5.05084			18	98	2.91485			18	137.928	4.26651			18	140.014	4.49443			18	144.693	4.47161			18	165.469	4.91321
				19	178.393	5.75885			19	86.833	2.58271			19	145.362	4.49647			19	143.736	4.6139			19	201.814	6.23688			19	158.269	4.69943
				20	141.198	4.55812			20	83.259	2.47641			20	150.137	4.64417			20	158.959	5.10256			20	186.132	5.75224			20	166.235	4.93596
				21	187.278	6.04567			21	78.409	2.33215			21	175.114	5.41678			21	136.484	4.38111			21	183.663	5.67594			21	168.003	4.98846
				22	162.388	5.24218			22	53.367	1.58732			22	136.132	4.21096								22	184.174	5.69173			22	144.312	4.28501
				23	167.003	5.39116			23	66.483	1.97743			23	157.813	4.88161			mean		4.5494			23	211.981	6.55108			23	110.018	3.26673
				24	159.088	5.13565			24	68.731	2.04429			24	152.315	4.71154			SD		0.747721			24	199.223	6.15681			24	164.806	4.89353
				25	175.206	5.65596			25	89.889	2.67361			25	114.865	3.55311								25	171.418	5.29752			25	164.56	4.88622
				26	176.139	5.68608			26	133.222	3.96248			26	130.246	4.02889								26	186.325	5.75821			26	163.478	4.8541
				27	192.052	6.19978			27	120.15	3.57367			27	133.881	4.14133								27	198.295	6.12813			27	158.24	4.69857
				28	146.154	4.71811			28	80.523	2.39503													28	196.329	6.06737			28	122.385	3.63394
				29	188.767	6.09374			29	128.577	3.82432			mean		4.37222								29	219.463	6.78231			29	110.168	3.27118
				30	205.801	6.64363			30	111.086	3.30408			SD		0.719091								30	220.327	6.80901			30	153.935	4.57074
				31	216.529	6.98994			31	121.655	3.61843													31	186.43	5.76145
				32	167.943	5.4215			32	131.027	3.89719													32	160.854	4.97105			mean		4.48014
				33	202.032	6.52196			33	94.149	2.80031													33	184.589	5.70456			SD		0.662938
				34	202.615	6.54078			34	84.38	2.50975													34	163.273	5.04581
				35	192.899	6.22713			35	97.324	2.89475													35	207.625	6.41646
				36	155.544	5.02124			36	74.243	2.20824													36	211.149	6.52537
				37	185.809	5.99825			37	96.83	2.88005													37	55.462	1.714
				38	187.019	6.03731			38	87.201	2.59366													38	211.606	6.53949
				39	213.6	6.89539			39	62.129	1.84793													39	187.107	5.78237
				40	166.76	5.38331			40	102.703	3.05474													40	195.921	6.05476
				1	182.8	5.40911			41	70.029	2.0829
				2	179.254	5.30418			42	36.056	1.07243													mean		5.71988
				3	190.032	5.6231			43	108.683	3.2326													SD		0.86118
				4	220.952	6.53804			44	89.443	2.66034
				5	163.218	4.82967			45	94.191	2.80156
				6	180.422	5.33874			46	82.098	2.44187
				7	225.229	6.66459			47	128.141	3.81135
				8	228.779	6.76964			48	134.715	4.00688
				9	186.762	5.52634			49	78.102	2.32302
				10	175.237	5.18532			50	87.727	2.6093
				11	224.508	6.64326			51	31.623	0.940576
									52	46.519	1.38363
				mean		5.81974			53	115.879	3.44664
				SD		0.684208			54	91.782	2.72991
									55	103.942	3.09159
									56	132.061	3.92794
									57	95.603	2.84356
									58	106.55	3.16916
									59	117.712	3.50116
									60	43.863	1.30464
									61	125.176	3.72316
									62	106.005	3.15295
									63	92.179	2.74172
									64	136.821	4.06952
									65	93.408	2.77827
									66	117.047	3.48138
									67	94.154	2.80046
									68	70.264	2.08989
									69	142.144	4.22785
									70	110.059	3.27353
									71	125.782	3.74119
									72	113.208	3.36719
									73	114.739	3.41273
									74	51.865	1.54264
									75	142.804	4.24748
									76	113.886	3.38736
									77	68.942	2.05057
									78	109.59	3.25958
									79	104.709	3.1144
									80	134.766	4.0084
									81	113.004	3.36112
									82	75.472	2.24479
									83	123.693	3.67905
									84	110.059	3.27353
									mean		2.91978
									SD		0.768502
