# Supplementary material for: Mechanism of co-transcriptional cap snatching by influenza polymerase
Source: Nature. 2026 Mar 4;652(8112):1281–8. doi: 10.1038/s41586-026-10189-0 (PMC13128444; doi:10.1038/s41586-026-10189-0)
Supplement: Supplementary file 8 — Full genome sequencing (NGS) of the recombinant viruses produced by reverse genetics. The position, wild-type reference and frequency are indicated for each mutation at the nucleotide/codon/amino acid level. Only mutations that differ from the expected wild-type sequence and found in >10% of the reads are indicated. Silent mutations are in grey. [file 41586_2026_10189_MOESM8_ESM.xlsx]

## Sheet: Sheet1
Recombinant viruses	Segment	Nucleotide (nt)				Amino Acid (AA)
		Position	WT Reference	Mutant nt	Frequence	Position	WT Reference Codon	WT Reference AA	Mutant Codon	Mutant AA
PA Y131A	Segment 3 - PA	415	T	G	0.995398	131	TAT	Y	GCT	A
		416	A	C	0.996788
PA K104A- E141A	Segment 3 - PA	334	A	G	0.99881	104	AAG	K	GCG	A
		335	A	C	0.99901
		446	A	C	0.999127	141	GAG	E	GCT	A
		447	G	T	0.997083
PB2 E452R	Segment 1 - PB2	1381	G	C	0.998285	452	GAA	E	CGC	R
		1382	A	G	0.997485
		1383	A	C	0.99909
		1384	T	C	0.933044	453	TCC	S	CCC	P
PB2 D466R	Segment 1 - PB2	1423	G	T	0.79947	466	GAC	D	TGC	C
			G	C	0.113576			D	CGC	R
		1424	A	G	0.992175
	Segment 3 - PA	655	A	G	0.27124	211	ATG	M	GTG	V
PB2 K482E	Segment 1 - PB2	1113	G	A	0.109819	363	GAG	E	GAA	E
		1471	A	G	0.991156	482	AAA	K	GAA	E
	Segment 2 - PB1	729	G	A	0.118356	236	AAG	K	AAA	K
	Segment 7 - M2	936	G	A	0.115931	75	GAA	E	AAA	K
